# Supplementary material for: Yeast Creates a Niche for Symbiotic Lactic Acid Bacteria through Nitrogen Overflow
Source: Cell Syst. 2017 Oct 25;5(4):345–357.e6. doi: 10.1016/j.cels.2017.09.002 (PMC5660601; doi:10.1016/j.cels.2017.09.002)
Supplement: Table S2. Ion Annotation for Candidate Exchange Metabolites Identified by Untargeted Metabolomics, Related to Figure 2 [file mmc2.xlsx]

## Sheet: Sheet1
m/z	Annotation
104.035	L-Serine	DL-Serine	D-Serine	Imidazolone
118.05	L-Threonine	L-Homoserine	L-Allothreonine
127.052	5,6-Dihydrothymine	gamma-Amino-gamma-cyanobutanoate	Naphthalene	p-Xylene	Ethylbenzene	m-Xylene	o-Xylene	3-Cresol	4-Cresol	o-Cresol
132.031	L-Aspartate	D-Aspartate
143.108
145.014	2-Oxoglutarate	5-Hydroxy-2,4-dioxopentanoate	Methyloxaloacetate	Taurine
145.062	L-Glutamine	D-Glutamine	3-Ureidoisobutyrate	Isoglutamine	Toluene-cis-dihydrodiol
146.065	L-Glutamine	D-Glutamine	3-Ureidoisobutyrate	Isoglutamine	(S)-2,3,4,5-Tetrahydropyridine-2-carboxylate	delta1-Piperideine-2-carboxylate	Toluene-cis-dihydrodiol
164.072	L-Phenylalanine	D-Phenylalanine	4-Acetamidobutanoate	6-Amino-2-oxohexanoate	2-Amino-5-oxohexanoate	4-(Trimethylammonio)but-2-enoate
167.042	L-Glutamine	D-Glutamine	3-Ureidoisobutyrate	Isoglutamine
171.139
179.036	3-(4-Hydroxyphenyl)pyruvate	2-Hydroxy-3-(4-hydroxyphenyl)propenoate	trans-2,3-Dihydroxycinnamate	2-Oxoadipate	3-Oxoadipate	3D-(3,5/4)-Trihydroxycyclohexane-1,2-dione	2-Formylglutarate	5-Methylthio-D-ribose	2,4-Diaminotoluene	2-Isopropylmaleate
183.016	5-Hydroxyisourate	L-Glutamine	D-Glutamine	3-Ureidoisobutyrate	Isoglutamine	4-Imidazolone-5-acetate	5-Methylbarbiturate	Toluene-cis-dihydrodiol
203.019	5-Hydroxyisourate	L-Glutamine	D-Glutamine	3-Ureidoisobutyrate	Isoglutamine
203.083	L-Tryptophan	N6-Hydroxy-L-lysine
265.021	Deoxyuridine
325.125
326.128
355.111
377.086
378.089	N1-(5-Phospho-alpha-D-ribosyl)-5,6-dimethylbenzimidazole
379.083	Rosmarinate
458.188
539.139
